# Supplementary material for: Cheminformatics Identification of Phenolics as Modulators of Penicillin-Binding Protein 2a of Staphylococcus aureus: A Structure–Activity-Relationship-Based Study
Source: Pharmaceutics. 2022 Aug 29;14(9):1818. doi: 10.3390/pharmaceutics14091818 (PMC9503099; doi:10.3390/pharmaceutics14091818)
Supplement: Supplementary file 1 [file pharmaceutics-14-01818-s001.zip]

Archive with 1 entries (1 files):
- pharmaceutics-1862418-supplementary.pdf
